# Supplementary material for: Whole Transcriptomic Analysis Identifies Candidate Biomarkers from Saliva of Temporomandibular Joint Osteoarthritis Patients
Source: Int J Mol Sci. 2026 Mar 17;27(6):2727. doi: 10.3390/ijms27062727 (PMC13026090; doi:10.3390/ijms27062727)
Supplement: Supplementary file 1 [file ijms-27-02727-s001.zip]

Archive with 1 entries (1 files):
- ijms-4137818-supplementary.pdf
